# Supplementary material for: Study on the Preparation and Properties of MT-GE (6S-5-Methyltetrahydrofolate Calcium Salt Crystal Form C-Gelatin) Nanofiber Membrane
Source: Gels. 2026 Jun 25;12(7):563. doi: 10.3390/gels12070563 (PMC13408474; doi:10.3390/gels12070563)
Supplement: Supplementary file 1 [file gels-12-00563-s001.zip]

Archive with 1 entries (1 files):
- gels-4266842-supplementary.pdf
